# Supplementary material for: Impact of climate warming on the foraging behavior of northernmost distributed primates
Source: Sci Rep. 2025 Jul 25;15:27096. doi: 10.1038/s41598-025-09308-0 (PMC12297154; doi:10.1038/s41598-025-09308-0)
Supplement: Supplementary file 8 — Supplementary Information. [file 41598_2025_9308_MOESM8_ESM.xlsx]

## Sheet: Table S1
		Table S1 Date of troops observation and the use of sater bodies
		Year	Month	Day	mean daily temperature(℃)	Troops	Access to Water Bodies	Type of Water bodies
								main stream	Brook	Wetland	Pond
		2022	1	19	-12.3	KK
		2022	1	21	N/A	KK	○		○
		2022	1	22	N/A	KK	○
		2022	1	23	N/A	KT	○		○
		2022	1	24	N/A	KM	○		○
		2022	1	25	N/A	KM	○	○
		2022	1	26	N/A	KM
		2022	1	27	N/A	KM	○		○
		2022	2	8	-7.2	?	○		○
		2022	2	23	-8.8	?	○			○
		2023	1	11	-11.2	KM	○		○
		2023	1	12	-5.2	KM	○			○
		2023	1	13	-3.1	KM	○	○	○
		2023	1	16	-1.1		○	○
		2023	1	17	-5.7	KM	○	○
		2023	1	18	-3.2	KM	○	○
		2023	1	19	-7.7	KM	○			○
		2023	1	20	-8.1	KT	○			○
		2023	1	20	-8.1	KM	○	○
		2023	1	21	-10	KT	○		○
		2023	1	21	-10	KM	○	○
		2023	1	22	-10.6	KM	○	○
		2023	1	23	-3.7	?	○	○
		2023	1	24	-8.6	?	○	○
		2023	1	26	-9.3	KK
		2023	1	27	-7.5	KK
		2023	1	27	-7.5	KM
		2023	1	28	-10.9	KT
		2023	1	29	-8.4	KT	○			○
		2023	1	29	-8.4	KM	○	○
		2023	1	31	-12.5	KT	○			○
		2023	2	1	-5.2	KT	○		○
		2023	2	1	-5.2	KK	○	○
		2023	2	2	-8	KT	○	○	○	○
		2023	2	2	-8	KK	○		○
		2023	2	3	-6.8	KK
		2023	2	4	-6.4	KK	○			○
		2023	2	5	-6.3	KT
		2023	2	5	-6.3	KK	○	○
		2023	2	5	-6.3	KM	○	○
		2023	2	6	-5.1	KT	○		○
		2023	2	6	-5.1	KM	○	○	○
		2023	2	7	0.8	KT	○		○	○
		2023	2	7	0.8	KM	○	○
		2023	2	8	-2.3	KT	○			○
		2023	2	8	-2.3	KM	○		○
		2023	2	9	-8	KM	○	○
		2023	2	11	-1.5	KM	○	○
		2023	2	12	2.1	KT	○			○
		2023	2	12	2.1	KM	○	○
		2023	2	13	0.9	KT	○		○	○
		2023	2	13	0.9	KM	○	○			○
		2023	2	14	-7.6	KM	○	○
		2023	2	15	-11.7	KM	○	○		○
		2023	2	16	-12	KM	○	○		○
		2023	2	17	-7.9	KM	○	○	○
		2023	2	18	0.6	?	○	○
		2023	2	21	-10.4	KK
		2023	3	22	6.7	KM	○	○
		2024	1	12	-3.5	KK	○		○
		2024	1	14	-8.5	KT	○	○	○	○
		2024	1	14	-8.5	KK	○		○
		2024	1	15	-6.5	KT
		2024	1	22	-0.3	KM	○	○
		2024	1	23	-5.8	KM
		2024	1	25	-10.5	KT	○		○
		2024	1	26	-10	KT	○		○
		2024	1	26	-10	KM	○	○
		2024	1	28	-10.1	KT	○
		2024	1	28	-10.1	KM	○	○
		2024	1	29	-10.5	KT	○		○
		2024	1	29	-10.5	KM	○	○
		2024	1	30	-9	KT	○		○	○
		2024	1	30	-9	KM	○	○
		2024	1	31	-3	KK	○	○
		2024	1	31	-3	KM
		2024	2	1	-0.3	KK	○	○
		2024	2	1	-0.3	KM	○	○
		2024	2	2	-6.6	KK	○	○
		2024	2	2	-6.6	KM	○	○
		2024	2	3	-6.6	KK	○		○
		2024	2	3	-6.6	KM	○		○
		2024	2	4	-3	KT	○		○
		2024	2	4	-3	KK	○	○
		2024	2	4	-3	KM	○	○	○
		2024	2	5	-5.7	KT
		2024	2	5	-5.7	KM	○				○
		2024	2	6	-5.2	KT	○		○
		2024	2	6	-5.2	KM
		2024	2	7	-8.3	KT	○	○	○
		2024	2	8	-9.3	KT	○	○	○
		2024	2	12	-6.5	KT	○		○
		2024	2	13	-5	KT	○	○	○	○
		2024	2	13	-5	KK	○	○	○
		2024	2	14	2.8	KT	○	○		○
		2024	2	14	2.8	KK	○	○	○
		2024	2	17	1	KT	○	○		○
		2024	2	18	3.4	KK	○	○
		2024	2	20	7.7	KT	○		○	○
		2024	2	20	7.7	KM
		2024	2	23	-2.4	KT
		2024	2	24	-3.1	KT	○		○
		2024	2	25	-2.1	KM
		2024	2	26	-4	KT	○			○
		2024	2	27	-6.8	KT	○		○	○
		2024	2	28	-6.5	KT	○		○	○
		2024	2	28	-6.5	KT	○		○	○
		2024	2	29	-3	KM
		2024	3	1	-1.8	KK	○	○
		2024	3	1	-1.8	KM
		?, unknown troops

## Sheet: TableS2
		Table S2 The list of detected species and DNA read detected in DNA metabarcoding analysis of feces from Japanese Kamikochi macaques in 2024
		Order	Family	Species	aquatic or land	Nymphs life types	GenBank / eDNA		Percent identity	PTP Species	The Number of detected DNA reads
							Accession number	BLAST species			KT240114	KT240115	KT240123	KT240126	KT240128	KT240129	KT240130	KT240208	KT240224	KT240227	KT240228	KK240112	KK240114	KK240115	KK240203	KK240213	KK240214	KK240215	KK240228	KM240123	KM240128	KM240130	KM240203	KM240204	KM240205	KM240206	KM240207	KM240301
		Ephemeroptera	Ameletidae	Ameletus sp. 1	aquatic	swimmers	LC656130.1	Ameletus sp.	99.598	Ameletus sp. 1	0	0	0	0	0	0	0	0	0	0	0	0	0	0	0	0	0	0	0	287	0	0	0	0	0	0	0	0
				Ameletus sp. 2	aquatic	swimmers	eDNA_No0041_Ame_Ameletus	Ameletus sp.	100	Ameletus sp. 2	0	0	0	0	276	0	0	0	0	0	0	0	0	0	0	0	0	0	0	0	0	0	0	0	0	5289	0	0
			Ephemerellidae	Drunella basalis	aquatic	crawlers	eDNA_No0053_Eph_Drunella	Drunella basalis	100		0	0	0	0	0	2727	0	0	0	0	0	0	0	0	0	0	0	0	0	0	0	0	0	0	2388	0	0	0
			Leptophlebiidae	Paraleptophlebia westoni	aquatic	crawlers	eDNA_No0129_Lep_Paraleptophlebia	Paraleptophlebia westoni	100		0	0	0	0	0	0	0	0	0	0	0	0	0	0	0	0	0	372	0	0	0	0	0	0	0	0	0	0
			Isonychiidae	Isonychia valida	aquatic	swimmers	LC816301.1	Isonychia valida	99.598		0	0	0	0	0	0	6827	634	0	0	0	0	0	1155	0	0	0	0	0	0	0	0	0	0	0	0	0	0
		Plecoptera	Perlodidae	Perlodidae gen. sp. 1	aquatic	crawlers	eDNA_No0029_Per_Perlodidae	Perlodidae gen. sp.	100	Perlodidae gen. sp. 1	0	0	0	0	0	0	1012	0	0	0	0	0	0	0	0	0	380	0	0	0	0	0	0	0	0	0	0	0
				Perlodidae gen. sp. 2	aquatic	crawlers	eDNA_No0028_Per_Perlodidae	Perlodidae gen. sp.	100	Perlodidae gen. sp. 2	2067	0	0	0	3745	3402	657	0	0	0	0	0	0	0	1809	0	1692	0	0	0	0	0	1233	0	0	3942	0	0
			Nemouridae	Nemoura fulva	aquatic	crawlers	eDNA_No0157_Nem_Nemoura	Nemoura fulva	100		0	0	0	491	0	0	0	0	0	0	0	0	0	0	0	0	0	0	1380	0	0	0	0	0	0	0	0	0
		Hemiptera	Miridae	Phytocoris intricatus	land	-	GU194581.1	Phytocoris intricatus	99.6		0	0	0	0	0	1277	0	0	0	0	0	0	0	0	0	0	0	0	0	0	0	0	0	0	0	0	0	0
				Miridae sp. 1	land	-		Deraeocoris olivaceus	96.875	Miridae sp. 1	0	0	0	672	0	0	0	0	2427	0	0	0	0	0	0	0	0	0	0	240	0	0	0	0	0	0	0	0
				Miridae sp. 2	land	-		Deraeocoris olivaceus	96.484	Miridae sp. 2	0	0	0	0	0	0	0	0	0	0	0	0	0	0	0	0	0	0	0	111	0	0	0	0	0	0	0	0
				Hemiptera sp. 1	land	-		Deraeocoris sp.	91.051		0	0	0	0	0	0	345	0	0	0	0	0	0	0	0	0	0	0	0	0	0	0	0	0	0	0	0	0
			Cicadellidae	Hemiptera sp. 2	land	-		Sangeeta sinuomacula	85.938		0	0	0	0	0	0	0	0	0	0	0	0	0	0	0	0	0	0	0	0	0	0	0	237	0	0	0	0
			Aphididae	Hemiptera sp. 3	land	-		Tuberculatus indicus	93.976		0	0	0	0	332	0	0	0	0	0	0	0	0	0	0	0	0	0	0	0	0	0	0	0	0	0	0	0
				Hemiptera sp. 4	land	-		Eucallipterus tiliae	93.117		0	0	0	135	0	0	0	0	0	0	0	0	0	0	0	0	0	0	0	0	0	0	0	0	0	0	0	0
		Psocodea	Psocidae	Psococerastis nubila 1	land	-	AY139952.1	Psococerastis nubila	99.573	Psococerastis nubila 1	975	0	0	2381	1298	1494	4345	0	894	0	3827	0	0	0	0	0	0	0	0	0	0	0	0	0	0	0	0	0
				Psococerastis nubila 2	land	-	AY139952.1	Psococerastis nubila	98.718	Psococerastis nubila 2	0	0	0	0	0	0	0	0	0	0	84	0	0	0	0	0	0	0	0	0	0	0	0	0	0	0	0	0
			Caeciliusidae	Psocodea sp. 1	land	-		Valenzuela sp.	92.704		787	0	0	0	0	0	0	0	0	0	0	0	0	0	0	0	0	0	0	0	0	0	0	0	0	0	0	0
				Psocodea sp. 2	land	-		Enderleinella sp.	90.086		0	0	0	393	0	0	0	0	0	0	0	0	0	0	0	0	0	0	0	0	0	0	0	0	0	0	0	0
			Stenopsocidae	Psocodea sp. 3	land	-		Stenopsocus nigricellus	93.991		0	0	0	369	0	0	681	0	0	0	0	0	0	0	0	0	0	0	0	0	0	0	0	0	0	1914	0	0
		Coleoptera	Cerambycidae	Pterolophia annulata	land	-	eDNA_No0654_Coleoptera	Pterolophia annulata	99.2		0	0	0	0	0	0	0	0	0	0	0	0	0	0	0	0	0	459	0	0	0	0	0	0	0	0	0	0
			Erotylidae	Erotylidae gen. sp. 1	land	-		Tritoma bipustulata	95.219		0	0	0	0	0	0	0	0	0	0	0	0	0	0	0	0	0	0	0	0	0	0	1197	0	0	0	0	0
		Diptera	Cecidomyiidae	Oligotrophus sp. 1	land	-		Oligotrophus juniperinus	97.071	Oligotrophus sp. 1	0	0	0	0	0	0	30	0	0	0	0	0	0	0	0	0	0	0	0	0	0	0	0	0	0	0	0	0
				Diptera sp. 1	land	-		Oligotrophus juniperinus	87.395	Diptera sp. 1	139	0	221	400	0	0	454	137	0	0	0	0	0	0	0	0	90	0	0	44	0	601	0	0	0	0	68	2148
				Diptera sp. 2	land	-		Oligotrophus juniperinus	86.555	Diptera sp. 2	0	0	0	0	0	0	0	0	0	0	0	0	0	0	0	0	0	0	0	0	0	0	0	0	0	0	0	39
				Diptera sp. 3	land	-		Ozirhincus hungaricus	85.714		0	0	0	0	0	0	0	0	0	0	0	0	0	0	0	0	0	0	0	0	0	0	0	0	0	0	0	216
			Tipulidae	Nephrotoma falvescens	land	-	eDNA_No0400_Dip_Tipulidae_gen._sp.	Nephrotoma falvescens	99.602	Nephrotoma falvescens	0	0	0	0	0	0	0	0	0	0	1028	0	0	0	0	0	0	0	0	0	0	0	0	0	0	0	0	0
			Lauxaniidae	Lauxania cylindricornis	land	-	eDNA_No0616_Diptera	Lauxania cylindricornis	99		0	0	0	0	0	0	0	0	0	0	0	0	0	0	0	0	0	0	0	0	0	0	0	0	167	0	0	0
		Lepidoptera	Noctuidae	Noctuidae gen. sp.1	land	-		Apamea epomidion	96.047		0	0	242	0	0	0	0	0	0	0	0	0	0	0	0	0	0	0	0	0	0	0	0	0	0	0	0	0
			Pieridae	Lepidoptera sp. 1	land	-		Colotis liagore	87.795		0	0	0	0	0	0	0	0	1203	0	0	0	0	0	0	0	0	0	0	0	0	0	0	0	0	0	0	0
				Lepidoptera sp. 2	land	-		Aporia procris	86.822	Lepidoptera sp. 2	620	0	975	0	0	557	957	0	0	0	0	0	0	0	0	0	0	815	0	0	1003	0	4833	0	0	1515	0	0
				Lepidoptera sp. 3	land	-		Aporia procris	85.824	Lepidoptera sp. 3	394	0	0	0	0	0	0	0	0	0	0	0	0	0	0	0	0	0	0	0	0	0	0	0	0	0	0	0
				Lepidoptera sp. 4	land	-		Colotis lais	87.795		812	0	0	0	0	0	0	0	0	0	0	0	0	0	0	0	0	0	0	0	0	0	0	0	0	0	0	0
			Zygaenidae	Pryeria sinica	land	-	AJ831611.1	Pryeria sinica	99.602		0	0	0	0	0	0	0	0	0	0	0	0	0	0	0	0	0	5332	0	0	0	0	0	0	0	0	0	0
				Lepidoptera sp. 5	land	-		Neurosymploca concinna	85.49		0	0	0	0	0	0	0	0	0	0	0	0	0	0	0	555	0	0	0	0	0	0	0	0	0	0	0	0
			Tortricidae	Lepidoptera sp. 6	land	-		Choristoneura fumiferana	92.473		0	0	0	2806	0	0	0	0	0	0	0	0	0	0	0	0	0	0	0	0	0	0	0	0	0	0	0	0
			Unknown	Lepidoptera sp. 7	land	-		Lepidoptera sp.	89.912		0	0	0	0	0	0	0	0	0	2012	0	0	0	0	0	0	0	0	0	0	1951	0	0	0	0	0	0	0
		Trichoptera	Hydropsychidae	Parapsyche aureocephala	aquatic	net-spinners	eDNA_No0075_Hyd_Parapsyche	Parapsyche aureocephala	100		0	0	0	597	0	0	0	0	0	0	0	0	0	0	0	0	0	0	0	0	0	0	0	0	0	0	0	0
			Limnephilidae	Hydatophylax nigrovittatus	aquatic	case-makers	eDNA_No0079_Lim_Hydatophylax	Hydatophylax nigrovittatus	99.615		0	0	0	294	0	0	0	0	0	0	0	0	0	0	0	0	0	0	0	0	0	0	0	0	0	0	0	0
			Phryganeidae	Semblis melaleuca	aquatic	case-makers	eDNA_No0086_Phr_Semblis	Semblis melaleuca	100		0	0	0	675	187	1370	0	0	0	0	0	1452	0	0	0	0	0	0	0	0	0	0	0	0	0	0	0	0
				Eubasilissa regina	aquatic	case-makers	eDNA_No0100_Phr_Eubasilissa	Eubasilissa regina	99.602		0	0	0	0	0	5619	0	0	138	0	0	1113	0	0	0	0	0	0	0	0	0	0	0	0	0	0	0	0
		aquatic or land, haibitat of each larva; BLAST species, species identifyed based on the local BLAST; PTP Species, species that could not be identified to the species level due to a BLAST similarity of lower than 98%, as well as species detected as multiple entities within the same species through PTP analysis.

## Sheet: TableS3
		Table S3 The list of detected species and DNA read detected in DNA metabarcoding analysis of feces from Japanese Kamikochi macaques in 2023
		Order	Family	Species	aquatic or land	Nymphs types	GenBank / eDNA	BLAST species	Percent identity	PTP Name	mPTP & bPTP	The Number of detected DNA reads
							Accession number					KK230204	KM230211	KM230214	KM230216
		Ephemeroptera	Ephemerellidae	Drunella basalis	aquatic	crawlers	eDNA_No0053_Eph_Drunella	Drunella basalis	100			0	0	0	2194
		Plecoptera	Perlodidae	Perlodidae gen. sp. 1	aquatic	crawlers	eDNA_No0028_Per_Perlodidae	Perlodidae gen. sp.	100	Perlodidae gen. sp. 1	○	0	0	920	4741
				Perlodidae gen. sp. 2	aquatic	crawlers	eDNA_No0029_Per_Perlodidae	Perlodidae gen. sp.	100	Perlodidae gen. sp. 2	○	0	0	0	199
				Perlodidae gen. sp. 3	aquatic	crawlers	16S_19860_Perlodidae_gen._sp.	Perlodidae gen. sp.	100	Perlodidae gen. sp. 3	○	0	0	0	32
			Nemouridae	Nemoura sp. 1	aquatic	crawlers	eDNA_No0318_Nem_Nemoura_sp.	Nemoura sp.	100	Nemoura sp.	○	1944	0	0	0
		Hemiptera	Miridae	Miridae sp. 1	land	-	GU194551.1	Deraeocoris olivaceus	96.875	Miridae sp. 1	○	0	3828	0	0
		Coleoptera	Dytiscidae	Platambus pictipennis	aquatic	-	eDNA_No0036_Dyt_Platambus	Platambus pictipennis	100			0	0	658	0
		Diptera	Cecidomyiidae	Diptera sp. 1	land	-	MG684511.1	Oligotrophus juniperinus	86.975	Diptera sp. 1	○	0	0	227	291
				Diptera sp. 3	land	-	KR338922.1	Ozirhincus hungaricus	85.714			0	0	0	60
		Lepidoptera	Pieridae	Lepidoptera sp. 2	land	-	KM669417.1	Aporia procris	86.1	Lepidoptera sp. 2	○	885	0	0	0
